# Supplementary material for: A Link between Intrahepatic Cholestasis and Genetic Variations in Intracellular Trafficking Regulators
Source: Biology (Basel). 2021 Feb 4;10(2):119. doi: 10.3390/biology10020119 (PMC7914782; doi:10.3390/biology10020119)
Supplement: Supplementary file 1 [file biology-10-00119-s001.zip]

Archive with 1 entries (1 files):
- biology-1064204-supplementary.pdf
